# Supplementary material for: Genome-Wide Identification and Characterization of the HMGR Gene Family in Taraxacum kok-saghyz Provide Insights into Its Regulation in Response to Ethylene and Methyl Jsamonate Treatments
Source: Plants (Basel). 2024 Sep 21;13(18):2646. doi: 10.3390/plants13182646 (PMC11435204; doi:10.3390/plants13182646)
Supplement: Supplementary file 1 [file plants-13-02646-s001.zip › Table S1~S8.xlsx]

## Sheet: Table S1
Table S1. Other information about the TkHMGR gene family.
Gene Name	Protein ID	Instability index	Aliphatic index	GRAVY
TkHMGR1	GWHPBCHF015997	42.23	89.09	0.05
TkHMGR2	GWHPBCHF035101	35.57	91.94	0.08
TkHMGR3	GWHPBCHF035107	35.26	93.69	0.064
TkHMGR4	GWHPBCHF035108	38.63	93	0.025
TkHMGR5	GWHPBCHF035109	42.65	91.05	-0.023
TkHMGR6	GWHPBCHF041120	43.3	95.17	0.093

## Sheet: Table S2
Table S2. Synonymous substitution rates (Ka/Ks) for corresponding gene pair within the TkHMGR gene family.
Duplicated Gene Pair		Ka	Ks	Ka/Ks	Purifying Selection
TkHMGR1	TkHMGR6	0.0833062	0.934615	0.0891343	yes
TkA03G471970.1	TkHMGR2	0.165983	1.35825	0.122203	yes

## Sheet: Table S3
Table S3. The information of TmA02G104750.1.
Gene Name	CDS	Protein Sequences
TmA02G104750.1	ATGGACGATCGCCGGCGTCCGGTCAAAAGGCAGCACCAGCGATCCTTAAAACAACAAGGT TCCGGCGAATTTCTCAATCAGCATGACCAAACAAAAGCCTCGGACGCCCTCCCACTCCCA CTTTACGTCACCATTAATGGCCTTTTCTTCACCATGTTTTTCTCTGTTATGTACTTCCTC CTCCAACGTTGGCGCGAGAAGATTAGAACCTCGACAGCTCTCCATGTCGTCACCTACTCG GAGATGGCCGCTCTAGTCTCCCTCGTCGCCTCCTTCATCTACATCCTGGGTTTTTTCGGT TTCGATTTCGTACAATCCATTCTCCGCCCTTCTCCGGCGTCATGGATAATTGAAGATGAT AACATGGAGGAAGATAAGCCTGTGAAGCCATGT…	MDDRRRPVKRQHQRSLKQQGSGEFLNQHDQTKASDALPLPLYVTINGLFFTMFFSVMYFLLQRWREKIRTSTALHVVTYSEMAALVSLVASFIYILGFFG FDFVQSILRPSPASWIIEDDNMEEDKPVKPCGQALIPHILPTNSTSEMEVERKKPPPTMEYNSEENEEIVKQVVAGSIPSYSLESKLGDCKRAASVRREA LERITGKSLTGMPLDGFDYESILGQCCEMPVGYIQIPVGIAGPLLLNGAEFSVPMATTEGCLVASTNRGCKAIYVSGGATCMLLRDGMTRAPVVRFGSAK RAAELKLFLEDPENFDTLAVVFNKSSRFGKLQSIKCAIAGKNIYIRFCCSTGDAMGMNMVSKGVQNVLDYLQTDFSDMDVMGISGNYCSDKNQLL

## Sheet: Table S4
Table S4. Identification of HMGR gene family related information.
Species	Gene Name	Gene ID	CDS sequence	CDS length	Amino acid sequence	AA lenth
Taraxacum kok-saghyz	TkHMGR1	TkA02G464040	ATGCCCACAAAGCCTTTGCTTCTACTCTCACACCTCACCTTCTTCACCATCTCTACTCGTACTTATTTCTGCTGTACCACCTTGCTTTTCACCTCAATAATGGACGTTCGCCGGCGTCCGGTAAAAAGGCAGCACCAGCGATCCTTAAAACAACAAGATTCCGGCGAATTTCTCAATCAGCATGACCAAACAAAAGCTTCCGACGCCCTCCCACTCCCACTTTACGTCACCATTAATGGCCTTTTCTTCACCATGTTTTTCTCTGTTATGTACTTCCTCCTCCAACGTTGGCGCGAGAAGATTAGAACCTCGACAGCTCTCCATGTCGTCACCTACTCGGAGATGGCCGCTCTAGTCTCCCTCGTCGCCTCCTTCATCTACATCCTGGGTTTTTTCGGT…	1845	MPTKPLLLLSHLTFFTISTRTYFCCTTLLFTSIMDVRRRPVKRQHQRSLKQQDSGEFLNQHDQTKASDALPLPLYVTINGLFFTMFFSVMYFLLQRWREKIRTSTALHVVTYSEMAALVSLVASFIYILGFFGFDFVQSILRPSPASWIIEDDNMEEDKPVKPCGQALVPHILPTNSTSEMEVETKKPPPTMEYNSQENEEIVKQVVAGSIPSYALESKLGDCKRAASVRREALERITGKSLTGMPLDGFDYESILGQCCEMPVGYIQIPVGIAGPLLLNGAEFSVPMATTEGCLVASTNRGCKAIYVSGGATCMLLRDGMTRAPVVRFGSAKRAAELKLFLEDPEKFDTLAVVFNKSSRFGKLQSIKCAIAGKNIYIRFCCSTGDAMGMNMVSKGVQN…	614
	TkHMGR2	TkA05G087240	ATGGATGTCGGACGACGATCTTCGTTGAAACCAGCTGCCACCAAAGGAAAAACCATGGCAGAAGATCAGTACGATGATCAGATATTCAAGGCCGACAAAAAGGTGGTGGACGCCGTCGTTAATCCTCTTCCAATGGGGATCTCAAACGGTGTCTTCTTCACCGTATTCTTCTCGGTTGTTTATTTCCTCCTCATCAGATGGCGTGAAAAGATCAGGTCCTCAACCCCACTCCATGTCGTCACCATGTCAGAGATGGCCGCCATCTTCCTGTTCGTGGCCTCTTTCATCTACCTTCTAGGGTTCTTCGGGATGAGCTTTGTCCAAGCCACCCCATACGACGAGGAAGAAGAGCTAGAAGTCGATGAAACCGAAATCGTCAGGAAGGAAGACACACGTGTC…	1749	MDVGRRSSLKPAATKGKTMAEDQYDDQIFKADKKVVDAVVNPLPMGISNGVFFTVFFSVVYFLLIRWREKIRSSTPLHVVTMSEMAAIFLFVASFIYLLGFFGMSFVQATPYDEEEELEVDETEIVRKEDTRVTPCGAALDCDSDVVVKQVVKKELVFVPTDTSVVTEEDEEVIQSVVSGKTPSYSLESKLGDCKRAAFIRRVALERITGKSLDGLPLEGLDYESILGQCCEMPVGYVQIPVGVAGPMLLDGKEFSVPMATTEGCLVASTNRGFKAIYASGGATSILLKDGMTRAPVVRFGTARRAADLKFFLEEPLNFETLASVFNKSSRFGRLQKIQCAIAGKNLYMRFTCSTGDAMGMNMVSKGVQNVLEYLQSDFPDMDVIGISGNYCSDKKPAA…	582
	TkHMGR3	TkA05G087830	ATGGAAACGATTGTTAGCACCCAAGAGGATGAAGAGGTGATACAAGCGGTGGTTTCGGGTAAAACACCGTCTTACTCGCTGGAATCAAAACTCGGGGACTGCAAGCGGGCGGCATTCATTAGGAGGGTGGCGTTGGAGAGAATCACCGGAAAGTCCCTCGACGGTTTGCCGCTAGAGGGGCTTGATTACGAATCCATATTGGGACAATGTTGCGAGATGCCGGTTGGGTACGTCCAAATTCCGGTTGGGATCGCGGGCCCCTTGTTGTTGGATGGAAAGGAGTTTTCCGTCCCAATGGCAACCACCGAAGGGTGTCTTGTGGCAAGCACCAATCGCGGTTTCAAGGCCATTCATATCTCCGGTGGGGCCACAAGCATCCTGCTTAAGGACGGCATGACT…	1221	METIVSTQEDEEVIQAVVSGKTPSYSLESKLGDCKRAAFIRRVALERITGKSLDGLPLEGLDYESILGQCCEMPVGYVQIPVGIAGPLLLDGKEFSVPMATTEGCLVASTNRGFKAIHISGGATSILLKDGMTRAPVVRFATARRAADLKSSRFGRLQTVRCAIAGKNLYIRFTCSTGDAMGMNMVSKGVQNVLEYLQSDFPDMDLIGISGNYCSDKKPAAVNWIEGRGKSVVCEAIIPEEVVKKVLKTDVASLVELNMLKNLTGSAMAGALGGFNAHASNIVSAVYLATGQDPAQNVESSHCITMMEAVNDGRDLHVSVTMPSIEVGTVGGGTQLASQSACLNLLGVKGANKDSPGGNARQLAKVVAASVLAGELSLMSAIAAGQLVNSHMKYNRSNK…	406
	TkHMGR4	TkA05G087870	ATGAGCTTTGTCCAGGCCACACCAGAGGAAGAAGAAGAAGAAGATATTGTCAAATCTGATGTTGAGTCGGTAAAACAAGTTGTATTGAAGGAAGTGGAAACAGTTGTTAGCAGCCAAGAAGATGAAGAGGTGATACAAGCGGTGGTTTCGGGTAAAACACCGTCTTACTCGCTCGAATCAAAACTCGGGGACTGCAAGCGTGCCGCCTTCATCAGGAGGGTGGCGTTGGAGAGAATCACCGGAAAGTCCCTCGACGGTTTGCCACTAGAGGGGCTTGATTACGAATCCATATTGGGACAATGTTGCGAGATGCCGGTTGGGTACGTCCAAATTCCGGTTGGTATCGCGGGCCCCTTGTTGTTGGATGGAAAGGAGTTTTCCGTCCCAATGGCAACGACC…	1311	MSFVQATPEEEEEEDIVKSDVESVKQVVLKEVETVVSSQEDEEVIQAVVSGKTPSYSLESKLGDCKRAAFIRRVALERITGKSLDGLPLEGLDYESILGQCCEMPVGYVQIPVGIAGPLLLDGKEFSVPMATTEGCLVASTNRGFKAIHVSGGATSILLKDGMTRAPVVRFATARRAADLKSSRFGRLQTVRCAIAGKNLYIRFTCSTGDAMGMNMVSKGVQNVLEYLQADFPDMDVIGISGNYCSDKKPAAVNWIEGRGKSVVCEAIIPEEVVKKVLKTDVASLVELNMLKNLTGSAMAGALGGFNAHASNIVSAVYLATGQDPAQNVESSHCITMMEAVNDGRDLHVSVTMPSIEVGTVGGGTQLASQSACLNLLGVKGANKDSPGGNARQLAKVVA…	436
	TkHMGR5	TkA05G087940	ATGAGCTTTGTCCAGGCCACACCAGAGGAGGAAGAAGAAGAAGAAGAAGAAGATACTGTCAAATCTGATGTTGAGTCGGTAAAACAAGTTGTATTGAAGGAAGTGGAAACGATTGTTAGCAGCGAAGAGGATGAAGAGGTGATACAGGCGGTGGTTTCGGGTAAAACACCGTCTTACTCGCTGGAATCAAAGCTCGGGGACTGCAAGCGTGCCGCCTTCATCAGGAGGGTGGCGTTGGAGAGAATCACCGGAAAGTCCCTTGACGGTTTGCCGCTAGAGGGGCTTAATTACGAATCCATATTGGGACAATGTTGCGAGATGCCGGTTGGGTACGTCCAAATTCCGGTTGGGATCGCGGGCCCCTTGTTGTTGGATGGAAAGGAGTTTTCCGTCCCAATG…	1320	MSFVQATPEEEEEEEEEDTVKSDVESVKQVVLKEVETIVSSEEDEEVIQAVVSGKTPSYS LESKLGDCKRAAFIRRVALERITGKSLDGLPLEGLNYESILGQCCEMPVGYVQIPVGIAGPLLLDGKEFSVPMATTEGCLVASTNRGFKAIHISGGATSILLKDGMTRAPVVRFATARRAADLKSSRFGRLQTVRCAIAGKNLYIRFTCSTGDAMGMNMVSKGVQNVLEYLQSDFPDMDVIGISGNYCSDKKPAAVNWIEGRGKSVVCEAIIPEEVVKKVLKTDVASLVELNMLKNLTGSAMAGALGGFNAHASNIVSAVYLATGQDPAQNVESSHCITMMEAVNDGRDLHVSVTMPSIEVGTVGGGTQLASQSACLNLLGVKGANKDSPGGNARQLA…	440
	TkHMGR6	TkA06G113340	ATGGACGTTCACCGGCGTCCGATCAAACATCAATCCCACCACCGATTGGTAAAATCACAATCCGCCGGCGAACTTCTAAAACCCCACAACCAACCAAAAGCCTCCGATGCTCTCCCACTCCCACTTTACCTTACTAACGGCCTCTTCTTCACCATGTTCTTCTCCGTCATGTACTTCCTCCTTCATCGGTGGCGGGAGAAGATCCGTAACTCCGTTCCTCTTCATGTCGTCACCTTGTCGGAGCTCGCCGCCCTTGTCTCCCTCGTCGCATCAGTCATCTATCTCCTTGGTTTCTTCGGCATCGATTTCGTGCAATCAATCATACGTCCTTCGCCTGATTCGTGGGAAATCGAAGATGATAATTCAGAGCAACTCATGATAGATGATGACAAGCCTGTT…	1761	MDVHRRPIKHQSHHRLVKSQSAGELLKPHNQPKASDALPLPLYLTNGLFFTMFFSVMYFLLHRWREKIRNSVPLHVVTLSELAALVSLVASVIYLLGFFGIDFVQSIIRPSPDSWEIEDDNSEQLMIDDDKPVKPCGQALLPHIMPTAEVAEIPIEKKIPPPTVENTSEEDEEIVKMVVAGSVPSYALESKLGDSKRAAAVRREALQRITGKSLSGLPLEGFDYDSILGQCCEMPVGYIQIPVGIAGPLLLNGAEFSVPMATTEGCLVASTNRGCKAIYVSGGATCMLLRDGMTRAPVVRFGSAKRAAELKQFLEDPLNFDTLAVMFNKSSRFGRLQSIRCAIAGKNLYIRFCCSTGDAMGMNMVSKGVQNVLDFLQSDFPDMDVMGISGNYCSDKKPA…	586
Taraxacum mongolicum	TmHMGR1	TmA03G028250	ATGAAATCCTTCGCCGTTACCGATGATCAATTCCTCAAAACGACCGACAAGAAGGTGGCGATGGAGGATTCCACAAAAGCTTCCAATGCGTTCTCTCTCTTTAACACCGTCTTCTTCACTTTCTTCTTCTCCGTCATCAGTTACCTCTTCGTCACCTTCCGCGAGAAAATCCACACCGCCACCCCTCTCTACCTCACCTTATCGGAAATGGCTGCCGTCGTCTGCTTTGTTGCCTCCTTCGTCTATTTTCTGGGTTTCTTCGGTATGAACTTCCTCCAGTCTGTGCCGTTTCCCGAGGAAGAAGAAGACGATGAAGTTGAAGAAGCAATCGTCAAAGATATTATTCAGCCAACCAACTCCACTAGCTGCGTAACTAAAATTTCCGATCAAGAACTTCTA…	1686	MKSFAVTDDQFLKTTDKKVAMEDSTKASNAFSLFNTVFFTFFFSVISYLFVTFREKIHTATPLYLTLSEMAAVVCFVASFVYFLGFFGMNFLQSVPFPEEEEDDEVEEAIVKDIIQPTNSTSCVTKISDQELLITPLPKSTAAVECYTTIKEDDEGVIQAVVTGKTPSYSLESKLGDCKRAAFIRRQALERITGRSLEGLPLDGFDYESILGQCCEMPVGYVQIPVGIAGPLLLDGMEFSVPMATTEGCLVASTNRGCKAINASGGATSILLKDGMTRAPVVRFATAKRASELKFFLEEPLNFQTLASVFNRSSRFGRLQTIQCAMAGKNLYMRFTCSTGDAMGMNMVSKGVQNVLDYLQADFPDMDIIGISGNYCSDKKPAAVNWIEGRGKSVVCEAI…	561
	TmHMGR2	TmA05G033110	ATGGATGTCGGACGACGATCTTCGTTGAAACCAGCTGCCACCAAAGGAAAAACCATGGCAGAAGATCAGTACGATGATCAGATATTCAAGGCCGACAAAAAGGTGGTGGACGCCGTCGTTAATCCTCTTCCAGTGGGGATCTCAAACGGTGTCTTCTTCACCGTATTCTTCTCGGTTGTTTATTTCCTCCTCATCAGATGGCGTGAAAAGATCAGGTCCTCAACCCCACTCCATGTCGTCACCATGTCAGAGATGGCCGCCATCTTCTTTTTCGTGGCCTCTTTTATCTACCTTATCGGATTCTTCGGGATGAGCTTTGTCCAGGCCACCCCATACGACGAGGAAGAAGAGCTAGAAGTCGATGAAACCGAAAACGTCAGGAAGGAAGACACACGTGTC…	1749	MDVGRRSSLKPAATKGKTMAEDQYDDQIFKADKKVVDAVVNPLPVGISNGVFFTVFFSVVYFLLIRWREKIRSSTPLHVVTMSEMAAIFFFVASFIYLIGFFGMSFVQATPYDEEEELEVDETENVRKEDTRVTPCGAALDCESDVVVKQVVKKELVFTPTDTAVVTEEDEEVIQSVVSGKTPSYSLESKLGDCKRAAFIRRVALERITGKSLDGLPLEGLDYESILGQCCEMPVGYVQIPVGVAGPMLLNGKEFSVPMATTEGCLVASTNRGFKAIYASGGATSILLKDGMTRAPVVRFGTARRAADLKFFLEEPLNFETLASVFNKSSRFGRLQKIQCAIAGKNLYMRFTCSTGDAMGMNMVSKGVQNVLEYLQSDFPDMDVIGISGNYCSDKKPAA…	582
	TmHMGR3	TmA05G033130	ATGGCGGTGGATACTCGAAATGGTATCTTCTTTACTGTCTTCTTCTTTGGTACCACCCTCGTCCACCATGCACATTTTTCAGACGATGAGGAAGTAGAAGAAACAAAAAACCATGTTGAAAGGAAGGATTTTGTGAATTTACCAAAAGAGAAAACGGTGATCACAGACGATGAGGAGGTGATCCGAGAGGTGGTTTCCGGAAAAACACCATCTTACTTGCTGGAATCAAAGCTTGGGGACTGTAAGCGTGCGGTCTTCATCAGGAGAGTTGCATTGGAGAGGATGACCGGGAAGTCACTGGAGGGTTTGCCGGTCAACGGGCTTGACTATAGGTCAATATTGGGACAATGTTGCGAGATGCCGGTTGGGTACGTCCAAATTCCGGTTGGGATCGCGGGC…	1410	MAVDTRNGIFFTVFFFGTTLVHHAHFSDDEEVEETKNHVERKDFVNLPKEKTVITDDEEVIREVVSGKTPSYLLESKLGDCKRAVFIRRVALERMTGKSLEGLPVNGLDYRSILGQCCEMPVGYVQIPVGIAGPLLLDGKEFFVPMATTEGCLVASTNRGFKAIHVSGGATSVLLKDGMTRAPVVRFASARRAADLKFFLEEPLNFETIAFVFNKSSRFGRLQTVRCAIAGKNLYIRFTCSTGDAMGMNMVSKGVENVLDYLEADFPDMDVIGISGNYCSDKKPAAVNWIEGRGKSVVCEAIVKKEVVKKVLKTTVASLVELNILKNLTGSAMAGVLGGFNAHASNIVSAVFLATGQDPAQNIESSNCITLMEAVNGGEDLHVSVTMPSIEVGTIGGGT…	469
	TmHMGR4	TmA05G033190	ATGAGCTTTGTCCAGGCCACACCCGAGGAAGAAGAAGAAGAAGAAGATACTGTCAAATCTGATGTTGATTCCGTAAAACAAGTTGTAGAGAAGGAAGTGGAAACAGTTGTTAGCAGCCAAGAGGATGAAGAGGTGATACAAGCGGTGGTTTCGGGTAAAACACCGTCTTACTCGCTGGAATCAAAACTCGGAGACTGCAAGCGTGCCGCCTTCATCAGGAGGGTGGCGTTGGAGAGAATCACCGGAAAGTCCCTCGACGGTTTGCCGCTAGAGGGGCTTGATTACGAATCCATATTGGGACAATGTTGCGAGATGCCGGTTGGCTACGTTCAAATTCCGGTTGGGATCGCGGGCCCCTTGTTGTTGGATGGAAAGGAGTTTTCCGTCCCAATGGCAACC…	1368	MSFVQATPEEEEEEEDTVKSDVDSVKQVVEKEVETVVSSQEDEEVIQAVVSGKTPSYSLESKLGDCKRAAFIRRVALERITGKSLDGLPLEGLDYESILGQCCEMPVGYVQIPVGIAGPLLLDGKEFSVPMATTEGCLVASTNRGFKAIHVSGGATSVLLKDGMTRAPVVRFATARRAADLKFFLEEPLNFETIASVFNKSSRFGRLQTVRCAIAGKNLYIRFTCSTGDAMGMNMVSKGVQNVLEYLQSDFPDMDVIGISGNYCSDKKPAAVNWIEGRGKSVVCEAIIPEEVVKKVLKTDVASLVELNMLKNLTGSAMAGALGGFNAHASNIVSAVYLATGQDPAQNVESSHCITMMEAVNDGRDLHVSVTMPSIEVGTVGGGTQLASQSACLNLLGVK…	455
	TmHMGR5	TmA05G115370	ATGTATAAATTCCCCCTCCAAACCACCGATCATACGCCGCCTTCCCCCAACCGCCACCACTACCATTGCATTACCATTTTCATGGATCTCCGCCGCGGACTTCCTCCAAAACCTCCCTCCACCAGTCCCCTAATCCGCCACCGGAAGACTACTTTCAACAATAAGAATAACAGGCGATCATCTTCCTCCAACGGCACCGTCGTCGTTAATCGATCACCTTCTCCTATCCCTAAAGCATCCGATGCATTGCCCCTCCCTCTGTACCTAACAAACGGTATTTTCTTCAGTCTATTCTTCTGCGTCGCCTACTTCCTCCTCCACCGTTGGCGCGACAAAATCCGTTCCTCTACCCCTCTTCACGTCGTCACCCTCTCCGAAATCGCGGCCATCGTCTCCCTC…	1827	MYKFPLQTTDHTPPSPNRHHYHCITIFMDLRRGLPPKPPSTSPLIRHRKTTFNNKNNRRSSSSNGTVVVNRSPSPIPKASDALPLPLYLTNGIFFSLFFCVAYFLLHRWRDKIRSSTPLHVVTLSEIAAIVSLIASFIYLLGFFGIDFVQSFIGSSRVDEDNFTLEDDVKHHSKPKPRTMNLLPTAVTFTSEKDEEIVKSVVSGSIPSYSLESKLGDCRRAASIRRQALERKTGRSLLGLPLEGFDYESILGQCCEMPIGYVQVPVGIAGPLLLNGGEYMVPMATTEGCLVASTNRGCKAIFASGGATAILLKDGMTRAPVVRFGSAARASHLKFFLEDPINFDALSIVFNKSSRFARLQSIQCSIAGKNLYIRFTCSTGDAMGMNMVSKGVQNVLDFL…	608
	TmHMGR6	TmA06G083630	ATGGACGTTCGCCGGCGTCCGATCAAACATCAATCCCACCACCGATTGGTAAAATCACAATCTGCCGGCGATCTTCTAAAACCCCACAACCAACCAAAAGCCTCCGATGCTCTCCCGCTCCCACTTTACCTTACTAACGGCCTCTTCTTCACCATGTTCTTCTCCGTCATGTACTTCCTCCTTCATCGGTGGCGGGAGAAGATCCGTAACTCCGTTCCTCTTCATGTCGTCACCTTGTCGGAGCTCGCCGCCCTTGTCTCCCTCGTCGCATCAGTCATCTATCTCCTTGGCTTCTTCGGCATCGATTTCGTGCAATCAGTCATACGTCCTTCGCCTGATTCGTGGGAAATCGAAGATGATAATTCAGAGCAACTCATGATAGATGATGACAAGCCTGTT…	1761	MDVRRRPIKHQSHHRLVKSQSAGDLLKPHNQPKASDALPLPLYLTNGLFFTMFFSVMYFLLHRWREKIRNSVPLHVVTLSELAALVSLVASVIYLLGFFGIDFVQSVIRPSPDSWEIEDDNSEQLMIDDDKPVKPCGQVLLPHIMPTAEVAEIPIEKKIPPPTVENTSEEDEEIVKMVVAGSVPSYALESKLGDSKRAAAVRREALQRITGKSLSGLPLEGFDYDSILGQCCEMPVGYIQIPVGIAGPLLLNGAEFSVPMATTEGCLVASTNRGCKAIYVSGGATCMLLRDGMTRAPVVRFGSAKRAAELKQFLEDPLNFDTLAVMFNKSSRFGRLQSIRCAIAGKNLYIRFCCSTGDAMGMNMVSKGVQNVLDFLQSDFPDMDVMGISGNYCSDKKPA…	586
Eucommia ulmoides	EuHMGR1	EUC04785-RA	ATGGATCCACCGGCTCCTCTTCCATCGGTAGAAGACGAACAAATGGTGAAATCGGTCATTTCAGGGACAGTTCCGTCGTACTCACTTGAATCAAAACTCGGGGACTGCTATCGTGCGGCCTCAATTCGCCGCGAGGCGATTCAGAGGATCACAGGTAAGTCGCTGTCGGGCTTGCCATTGGAAGGATTTGATTACGAGGCGATTTTAGGGCAGTGTTGTGAGATGCCGATTGGCTTCCTTCAAATCCCGGTCGGTATTGCGGGACCTTTGTTGTTGAACGGCTGCGAATACTCGGTGCCAATGGCGACGACAGAGGGGTGCTTGGTTGCGAGTACCAACAGAGGATGCAAGGCGATATATGCATCCGGCGGTGCAACCAGCATTCTTTTGAGAGATGGG…	1284	MDPPAPLPSVEDEQMVKSVISGTVPSYSLESKLGDCYRAASIRREAIQRITGKSLSGLPLEGFDYEAILGQCCEMPIGFLQIPVGIAGPLLLNGCEYSVPMATTEGCLVASTNRGCKAIYASGGATSILLRDGMTRAPVVRFPSAKRASELKFFLEDPLNFETLSMVFNKSSRFARLQGIQCSIAGKNLYMRFTCSTGDAMGMNMVSKGVQNILEFLQNDFPDMDVIGISGNFCSDKKPAAVNWIEGRGKSVVCEAIISEDIVRKVLKTTVPALVELNMLKNLAGSAVAGALGGFNAHAANIVSAVFIATGQDPAQNIESSHCITMMEAVNDGKDLHISVTMPSIEVGTVGGGTQLASQSACLNLLGVKGANKESPGSNSRLLAAIVAGSVLAGELSLM…	427
	EuHMGR2	EUC18953-RA	ATGGACAATCGCCGGCGTCAATCCAAGCCAGCCCGGCCGGCAAAGATCGCCGCCGGCGACTCTCTCAAGCCACATAAACTCCAACACTACCAAACTTCCACTGTCAAAGCCTCCGACGCCCTTCCTCTTCCCCTGTACCTCATGAACGGCTTGTTCTTCACCATGTTCTTCTCCGTCATGTACTTCCTCCTCCACCGCTGGCGTGAAAAGATCCGCAATTCCACTCCCCTCCACGTCGTCACGCTTTCCGAGCTGGCGGCCGTGGTTTCCTTAATCGCCTCCGCGATTTACCTCCTGGGCTTTTTCGGCATCGATTTCGTGCAGTCCTTGATTTTCCGGAGCTCCCCTGAAGGATGGGATACAGAGGACGAGACGTCGGAGCAACAATTGATCGTGGAA…	1776	MDNRRRQSKPARPAKIAAGDSLKPHKLQHYQTSTVKASDALPLPLYLMNGLFFTMFFSVMYFLLHRWREKIRNSTPLHVVTLSELAAVVSLIASAIYLLGFFGIDFVQSLIFRSSPEGWDTEDETSEQQLIVEDSRGGPATSIGCSLPPIAPKALVPSMETAEFAVPQPLTEEDEEIIKSVVAGTTPSYSLESKLGDCRRAAAIRRESLQRITGKSLGGLPLDGFDYNSILGQCCEMPVGYIQIPVGIAGPLLLDGAEYSVPMATTEGCLVASTNRGCKAIYLSGGATSMLLADAMTRAPVVRFGTAKRAAELKFFLEDPMNFDTLSVVFNKSSRFGRLQGIQCAIAGKNLYIRFSCSTGDAMGMNMVSKGVQNVLDFLQADFPDMDVIGISGNYCSDK…	591
	EuHMGR3	EUC23097-RA	ATGAATGCAAATCGCCGCTCGTCCCAGTCACGCAGCACGGCGGAGACGGTCGCCGGAAAACTAAGTTTCACGCAAAAACTCAACCACCAGCAATCGTCATCTCCCAAAGCCGCGGACGCCCTCCCTATTCCCATTTACATCACCAATGGATTGTTCTTCACTCTGTTCTTCTCCCTCATGTACTTCCTCCTCCACCGATGGCGCAATAAGATCAGAAATTCTATTCCCCTTCACGTCGTCAGTCTTTCCGAGCTCGCCGCTTTAGCTTCCCTGATCGCGTCCATTGTCTACCTCCTCGGCTTTTTCGGCATTGGATTTGTTCAGTCGTTCATTTTCAGAGCCTCCGGCGAAGTTTGGGAAGCAGAGGAAGAGAATCCAGAACCAAGCATGCTAGTGGAA…	1563	MNANRRSSQSRSTAETVAGKLSFTQKLNHQQSSSPKAADALPIPIYITNGLFFTLFFSLMYFLLHRWRNKIRNSIPLHVVSLSELAALASLIASIVYLLGFFGIGFVQSFIFRASGEVWEAEEENPEPSMLVEDDLRHETRAVVKPSAGRSVSADTQVAEATSPIISPSEEEDEEIIKSVVAGFIPSYSLESKLGDCQRAASIRREALQIITGQSLDGMPLEGFDYASVLGQCCEMPVGYVQIPVGIAGPLFLDGREYYVPMATTEGCLVASTNRGCKAIAASGGATSVLLRDGMTRAPVVRFGSAKRAAELKLFLEDPANFDTVSVVFNKSSRFARLQRMQCAIAGKNVYIRFTCTTGDAMGMNMVSKGVQNVLDFLGNDFPDMDIIGISGNFCADKK…	520
Hevea brasiliensis	HbHMGR1	NP_001392267.1	ATGGACACCACCGGCCGGCTCCACCACCGAAAGCATGCTACACCCGTTGACGACCGTTCTCCGACCATTCCGAAAGCGTCGGACGCGCTTCCGCTTCCCCTCTACCTGACCAACGCGGTTTTCTTCACGCTGTTCTTCTCGGTGGCGTATTACCTCCTTCACCGTTGGCGCGACAAGATCCGCAACTCCACTCCCCTTCATATCGTTACTCTCTCTGAAATTGTTGCTCTTTTCTCCCTCATTGCCTCTTTCATTTACCTCCTTGGATTCTTCGGTATCGATTTTGTGCAGTCATTCATTGCACGCGCCTCCCATGACGTGTGGGACCTCGAAGATACGGATCCCAACTACCTCATCGATGAAGATCACCGTCTTGTTACTTGCCCTCCCGCTAATATA…	1728	MDTTGRLHHRKHATPVEDRSPTTPKASDALPLPLYLTNAVFFTLFFSVAYYLLHRWRDKIRNSTPLHIVTLSEIVAIVSLIASFIYLLGFFGIDFVQSFIARASHDVWDLEDTDPNYLIDEDHRLVTCPPANISTKTTIIAAPTKLPTSEPLIAPLVSEEDEMIVNSVVDGKIPSYSLESKLGDCKRAAAIRREALQRMTRRSLEGLPVEGFDYESILGQCCEMPVGYVQIPVGIAGPLLLNGREYSVPMATTEGCLVASTNRGCKAIYLSGGATSVLLKDGMTRAPVVRFASATRAAELKFFLEDPDNFDTLAVVFNKSSRFARLQGIKCSIAGKNLYIRFSCSTGDAMGMNMVSKGVQNVLEFLQSDFSDMDVIGISGNFCSDKKPAAVNWIEGRGK…	575
	HbHMGR2	XP_021636178.2	ATGGATGTGCGCCGGCGACCTACCTCTGGAAAAACCATCCACTCTGTGAAACTTAAATCGGTGGAGGATGAGAGTGCCCAGAAGCCCTCTGATGCATTGCCTCTCCCTCTGTACCTAATCAATGCTCTCTGTTTTACCGTTTTCTTTTATGTTGTTTATTTTCTGCTCAGCCGCTGGCGTGAGAAGATTCGCACATCTACCCCTCTACATGTCGTTGCTCTCTCCGAAATTGCTGCTATTGTTGCTTTCGTTGCTTCCTTCATTTACCTACTTGGCTTCTTTGGTATTGACTTTGTTCAGTCCCTGATATTACGCCCTCCTACAGATATGTGGGCTGTGGATGATGATGAGGAGGAGACGGAGGAAGGGATTGTACTCAGGGAAGATACCCTGAAATTG…	1821	MDVRRRPTSGKTIHSVKLKSVEDESAQKPSDALPLPLYLINALCFTVFFYVVYFLLSRWREKIRTSTPLHVVALSEIAAIVAFVASFIYLLGFFGIDFVQSLILRPPTDMWAVDDDEEETEEGIVLREDTLKLPCGQALDCSLSAPPLSRAVVSSPKAMDPIVLPSPKPKVFEEIPFPTTTTIPILGDEDEEIIKSVVAGTIPSYSLESKLGDCKRAAAIRREALQRITGKSLSGLPLEGFDYESILGQCCEMPVGYVQIPVGIAGPLLLDGKEYSVPMATTEGCLVASTNRGCKAIHLSGGATSVLLRDGMTRAPVVRFGTAKRAAQLKLYLEDPANFETLSTSFNKSSRFGRLQSIKCAIAGKNLYMRFCCSTGDAMGMNMVSKGVQNVLNFLQNDF…	606
	HbHMGR3	XP_021672746.1	ATGGATGCCCGCCGGCGACCCACCTCCGGGAATCCCATCCACTCCCGTAAAGTAAAAGCATTGGAGGATGAGAATACCCAGAAGCCCTCCGATGCACTGCCTCTCCATATCTACCTAACCAATGCTCTCTGCTTCACCGTCTTCTTTTGGGTTGTTTATTTTCTTCTTAGCCGCTGGCGTGAGAAGATTCGCACCTCCGCCCCTCTGCATGTTGTCACTCTCTCTGAAATTGCTGCTATTGTTGCTTTGTTTGCTTCCTTCATTTACCTTCTTGGCTTCTTTGGTATTGATTTTGTTCAGTCCCTTATCTTACGCCCTCCAACCGATATGTGGGCTGTGGATGATGAAGAGGAGGAGCCGGCGGAACAAATTCTGCTCAAGGAAGATGCCCGGAAATCG…	1821	MDARRRPTSGNPIHSRKVKALEDENTQKPSDALPLHIYLTNALCFTVFFWVVYFLLSRWREKIRTSAPLHVVTLSEIAAIVALFASFIYLLGFFGIDFVQSLILRPPTDMWAVDDEEEEPAEQILLKEDARKSPCGQALDCSLTAPPLSRPIVSSSKAVGPIVLPSPKPKVVEEISFPAITTTATLGEEDEEIIKSVVAGTTPSYSLESKLGDCKRAAAIRREALQRITGKSLSGLPLEGFDYESILGQCCEMPVGYVQIPVGIAGPLLLDGKEVSVPMATTEGCLVASTNRGCKAIHISGGATSVVLRDGMTRAPVVRFGTAKRAAQLKFYLEDSANFETLSTVFNKSSRFGRLQSIRCAIAGKNLYIRFCCGTGDAMGMNMVSKGVQNVLDFLQNDF…	606
	HbHMGR4	XP_021682578.2	ATGGACGAGGTTAGCCGGCGACCCCCCAAGCATATCGTCCGGAAGGACCACGACGGCGAAGTTCTCAACTCCTTCAGCCATGGCCACCATCTTCCTCCTCTCAAGCCGTCTGATTATTCTCTCCCTCTCTGCCTCTACCTCGCTAATGCTCTCGTTTTCTCGCTCTTCTTCTCAGTTGCTTATTTCCTTCTCCACAGATGGCGGGAAAAGATCCGCAAATCCACTCCTCTTCACATAGTCACCTTCCCTGAGATTGCTGCTTTGATTTGCTTGGTAGCTTCTGTCATCTATCTTCTTGGTTTCTTTGGCATTGGCTTCGTCCACTCCTTTTCTAGAGCTTCCACCGATTCCTGGGATGTCGAAGAATACGATGATGATAACATTATCATCAAGGAAGAT…	1761	MDEVSRRPPKHIVRKDHDGEVLNSFSHGHHLPPLKPSDYSLPLCLYLANALVFSLFFSVAYFLLHRWREKIRKSTPLHIVTFPEIAALICLVASVIYLLGFFGIGFVHSFSRASTDSWDVEEYDDDNIIIKEDTRPTGTCAAPSLDCSLSLPTKIHAPIVSTTTTSTFSDDDEQIIKSVVSGSIPSYSLESKLGNCKRAALIRRETLQRMSGRSLEGLPLDGFDYESILGQCCEMAIGYVQIPVGIAGPLLLDGKEYTVPMATTEGCLVASANRGCKAIYASGGATSALLRDGMTRAPVVRFPTAKRAADLKFFMEDPDNFDTIAVVFNKSSRFARLQSVQCAIAGKNLYMRFSCSTGDAMGMNMVSKAVQNVIDYLQNDFPDMDVIGLTGNFCADKKA…	586
	HbHMGR5	XP_057987249.1	ATGGATCGCATCGCAAGAGCGAAGGAGAGTGAGGAAAATGCCAAGGGACACGTCACGTACGCCACATGTGTGGGCACTAGGCTCCCGCTCCCTTCTTATAAAATTGTCGCAGACGTCCTAAAACTCCGCTCACCGTTGGTTCCTCCTGCTACCGCCAACACACATGCGCACACGAACGACGAGTCTTCTACCTCTTTCACACCCTGGAAAATCATCATAATAACTAACACTACTTCTACTAAAAAAGGAGAATTTCTACTCCTCTCCCTATCCTGCGCCGGCATATTTTACATGGACACCTTCCGGCGACTACCCAAGCCACTGCGCTCCACCGCCCCACATGGCAACCTCCGCAAACGAAAGCATTCTGCTGTCGTTGACGACCGATCTCCATCAACC…	2061	MDRIARAKESEENAKGHVTYATCVGTRLPLPSYKIVADVLKLRSPLVPPATANTHAHTNDESSTSFTPWKIIIITNTTSTKKGEFLLLSLSCAGIFYMDTFRRLPKPLRSTAPHGNLRKRKHSAVVDDRSPSTAPKASDALPLPLHLTNAVFFTLFFSVAYYLLHRWRDKIRNSIPLHIVTLSEIAAIVSLIASFIYLLGFFGIDFVQSFIARASHDVWELNDTNPNYLINEDHRLVTCPPANISTKTNIVSAPPKLPASEPIITPLASEEDEMIVNSIVNGTIPSYSLESKLGDCKRAAAIRREALQRMTGRSLEGLPLEGFDYGSILGQCCEMPVGYVQIPVGIAGPLLLDGREYSIPMATTEGCLVASTNRGCKAIYLSGGATSVLLKDGMTRAPV…	686
Lactuca sativa	LsHMGR1	XP_023739666.1	ATGAAATCCTTCGCCGTTGCCGATGACCAATTCCCCAAGTCGAACGACAAGAAAGTGGTGGATTGCTCAAAATCTAATGCATTCCCTCTGTTTAACACCATCTTCTTCGCTTTCTTCTTCTCCGTTATCAGTTACCTCTTCGTCACCTTCCGCCAAAAGATCCACACCGCCACCCCTCTCTATCTCACCTTATCGGAGATGGCTGCTGTCGTCTGCTTTGTCGCCTCCTTCGTCTATTTTCTTGGTTTCTTCGGTATGAACTTCCTCCAGTCCATGCCGTTTCCAGATGAAGAAGAAGACGATGAACTTGAAGAAACAAACGCCAAAGAGATCATCCATTCAACCAACTCCGCGGGCTGCGTTACCAAGATTTCCGATCAAGATTTTCTAACTCCACTC…	1671	MKSFAVADDQFPKSNDKKVVDCSKSNAFPLFNTIFFAFFFSVISYLFVTFRQKIHTATPLYLTLSEMAAVVCFVASFVYFLGFFGMNFLQSMPFPDEEEDDELEETNAKEIIHSTNSAGCVTKISDQDFLTPLPKSTTAVELLTATTEDEEVIQAVVTGQTPSYSLESKLGDCKRAAFIRRQALERITGRSLEGLPLDGFNYESILGQCCEMPVGYVQIPVGIAGPLLLDGMEFSVPMATTEGCLVASTNRGCKAINASGGATSILLKDGMTRAPVVRFATAKRAAELKFFLEEPLNFQTLASVFNKSSRFGRLQTIRCAMAGKNLYMRFTCSTGDAMGMNMVSKGVQNVLDYLQSDFPDMDIIGISGNYCSDKKPAAVNWIEGRGKSVVCEAIIKEEV…	556
	LsHMGR2	XP_023755212.1	ATGGGAAAAGCTCAATTTGATCAACATTCAGAAGATCAGATGTTGAAAACAGAAAACAAAAAAATGGTGGATTCTCCAAAGGCTTTCGATGCAATCTCTATTCCGATGGGAATCTTCTTTACTGTTTTCTTCTCGGTTGTTTATTACCTTCTTATCAGATGGCGTGAGAAGATCAGAAACTCCACTCCTCTCCATGTCGTCAACATGTCTGAAATGGCTGCCATTATCACATTCTTCGCCTCCTGTATCTACCTTCTTGGATTCTTTGGTATGAACTTCGTCCAGGCTACACCATTTACAGAAACAGAGGAAGAAGACGAAGTAGAAGGAGAAACAACTCCCTGTGGTGCTTCCATTATTCGCGAATCTGATATCGTATCTGTAAAAGAAGTCATGAAG…	1695	MGKAQFDQHSEDQMLKTENKKMVDSPKAFDAISIPMGIFFTVFFSVVYYLLIRWREKIRNSTPLHVVNMSEMAAIITFFASCIYLLGFFGMNFVQATPFTETEEEDEVEGETTPCGASIIRESDIVSVKEVMKKEVETVIVATDTVVSEEDEEVIQAVVSGRTPSYSLESKLGDCKRAAFIRRVALERITGKSLEGLPLEGLDYESILGQCCEMPVGYVQIPVGIAGPLLLDGMEFSVPMATTEGCLVASTNRGCKAIYVSGGATSVLLKDGMTRAPVVRFATAKRAADLKFFLEEPLNFGTLASVFNKSSRFGRLQTIRCAIAGKNLYIRFTCSTGDAMGMNMVSKGVQNVLEYLQADFPDMDVIGISGNYCSDKKPAAVNWIEGRGKSVVCEAVIPE…	564
	LsHMGR3	XP_023755214.1	ATGGATGTCCGTCGACGATCTTCGTTGAAACAAGCTGCAACCAAAGGTAAAACAATGGCCGAAGATCAGTATAATGATCAGATCTTTAATAAGGCTACCGACAAAAAGGTTGTGGATACTGTTGTTCCTCTTCCGATGGGAATCTCCAATGGTGTGTTCTTCACTGTCTTCTTCTCCGTTGTATACTTTCTTCTAATCAGATGGCGTGAGAAGATCAGAACCTCGACTCCACTTCATGTCGTCACTATGTCAGAGATGGCTGCTATCGTCTTGTTCGTAGCCTCTTTTATCTACCTTCTCGGATTCTTCGGGATGAGCTTCGTCCAAGCCACCCCATATTCCGATGATGAGGAAGAAGAGTTGGAAGTTGATGAAACCGAAATGGTTAGGAAAGAAGAC…	1761	MDVRRRSSLKQAATKGKTMAEDQYNDQIFNKATDKKVVDTVVPLPMGISNGVFFTVFFSVVYFLLIRWREKIRTSTPLHVVTMSEMAAIVLFVASFIYLLGFFGMSFVQATPYSDDEEEELEVDETEMVRKEDTRTTPCGAALDCESDVVVKQVVKKELVFVPTDTTTVTEEDEEIIKSVVSGKTPSYSLETKLGDCKRAAFIRRVALERITGKSLDGLPLEGLDYESILGQCCEMPVGYVQIPVGVCGPMLLNGKEFSVPMATTEGCLVASTNRGFKAIYASGGATAILLKDGMTRAPVVRFGTAKRAADLKFFLEEPLNFDTLASVFNKSSRFGRLQKIQCAIAGKNLYIRFTCSTGDAMGMNMVSKGVQNVLEYLQADFPDMDVIGISGNYCSDKK…	586
	LsHMGR4	XP_023767404.1	ATGGACGTTCGCCGGCGTCCAGTCAAGCGACACCTCCAACGATCCTTAAAACAACAAGATTCCGGCGAATTCCTCAAGCACAATGACCAAGCAAAAGCTTCCGACGTCCTCCCACTCCCACTTTACCTCACAAATGGCCTTTTTTTCACCATGTTTTTCTCTGTCATGTACTTCCTCCTTCAACGTTGGCGCGAGAAGATTAGAACCTCCACTCCTCTCCATGTCGTCACCTTCTCGGAGATGGCTGCTTTAGTCTCCCTCCTCGCCTCCTTCATCTACCTCCTCGGCTTCTTCGGTTTCGACTTCATAAAATCCATTCTCCGCCCTTCTCCGGCATCATGGATAATCGAAGATGATAACATGGAGGAAGATAAGCCTGTGAAGCCATGTGGGCAGGCG…	1740	MDVRRRPVKRHLQRSLKQQDSGEFLKHNDQAKASDVLPLPLYLTNGLFFTMFFSVMYFLLQRWREKIRTSTPLHVVTFSEMAALVSLLASFIYLLGFFGFDFIKSILRPSPASWIIEDDNMEEDKPVKPCGQALIPHISPTNPTTETEVERKKPPPTFEYNSEENEEIIKKVVAGSIPSYSLESNLGDCKRAAVVRREALERITGKSLAGMPLEGFDYESILGQCCEMPVGYIQIPVGIAGPLLLNGAEFSVPMATTEGCLVASTNRGCKAIYVSGGATCMLLRDGMTRAPVVRFGSAKRAAELKLFLEDPENFDTLAVVFNKSSRFGKLQSIKCAIAGKNLYIRFCCITGDAMGMNMVSKGVQNVLDYLQTDYPDMDVMGISGNYCSDKKPAAVNWIE…	579
	LsHMGR5	XP_023748306.1	ATGGACGTTCGCCGGCGTCCGATCAAGCATCAATCGCACCACCGATCGGTGAAATCACATACCGCCGGCGAACTTCTAAAACCCCACAACCAACCAAAAGCCTCCGACGCCCTCCCACTCCCACTTTACCTTACCAATGGCCTCTTCTTCACTCTTTTCTTCTCCGTCATGTACTTCCTCCTTCATAGATGGCGTGAGAAGATCCGTAACTCCGTCCCTCTTCATGTCGTCACCTTGTCGGAACTCGCCGCCCTTGTCTCCCTCGTCGCCTCAGTCATCTACCTCCTTGGCTTCTTCGGCATCGATTTCGTGCAATCTGTTATCCGTCCTTCACCTGATTCGTGGGAAATTGAAGATGATAATTCAGATCAACTCATGATCGACGATGATAAGCCTGTT…	1761	MDVRRRPIKHQSHHRSVKSHTAGELLKPHNQPKASDALPLPLYLTNGLFFTLFFSVMYFLLHRWREKIRNSVPLHVVTLSELAALVSLVASVIYLLGFFGIDFVQSVIRPSPDSWEIEDDNSDQLMIDDDKPVKPCGQALVPHIMPTTDVAESVVEKKKPPPAIEHTSEEDEEIVKMVVAGSVPSYSLESKLGDSKRAAAVRREALQRITGKSLSGLPLEGFDYDSILGQCCEMPVGYIQIPVGIAGPLLLNGAEFSVPMATTEGCLVASTNRGCKAIYVSGGATCMLLKDGMTRAPVVRFGSAKRAAELKMFLEDPLNFDTLAVMFNKSSRFGRLQSIRCAIAGKNLYIRFCCSTGDAMGMNMVSKGVQNVLDFLQTDFPDMDVMGISGNYCSDKKPA…	586
	LsHMGR6	XP_023755213.1	ATGGTGGTGGATACTCGAAATGTTGTCTTCTTTACTGTCTTTTTCTTTGTTGTACATTACCTTCTTATCAGGTGGCGTGAGAAGATTCGTAATTCTACACCTATTCATGTTGTCACTGTGTCCGAGATGGCAGCCATTATCACATTTGTCGGATCTTGTATCTATCTTCTTCTTTACTTCGGCACTACCCTCGTTCACCACACACACTTTTCAGACGACGAGGAAGCAGAAGAAACAAAAAACCATTCAGCCATCGGTTGCAAATTTGATGTGTTGTTAACACATGCTGAAAAGAAAGAAACAACCACCGGAGAGGATGAGGAGGTGATTCAAGCGGTGGTTTCAGGTAAAACACCATCGTATTTACTTGAATCAAAGCTTGGAGACTGCAAGCGTGCT…	1560	MVVDTRNVVFFTVFFFVVHYLLIRWREKIRNSTPIHVVTVSEMAAIITFVGSCIYLLLYFGTTLVHHTHFSDDEEAEETKNHSAIGCKFDVLLTHAEKKETTTGEDEEVIQAVVSGKTPSYLLESKLGDCKRAVFIRRVALERITGKSLEGLPVDGFDYESILGQCCEMPVGYVQIPVGIAGPLLLDGMEFSVPMGTTEGCLVASTNRGCKAIYVSGGATSVLLKDGMTRAPIVRFATAKRAADLKFFLEEPLNFQNLASVFDRSSRFAKLRKIQCAIAGRNLYIRFTCSTGDAMGMNMVSKGVQNVLEYLQANFPDMDVIGISGNYCSDKKPAAVNWIEGRGKSVVCEAIITEDVVKKVLKTTVASLVELNMLKNLTGSAMAGALGGFNAHASNIVSA…	519
	LsHMGR7	XP_023728708.1	ATGGATCTCCGTCGTAGACTCCCTCCTAGACCTCCATCCACTACCTTCCTCAACCAACAGAAGGCTGTTACTGACGGTGAAGATCGGTCACCTTCCTCCACGAAGGCCGGTGTTATTGATCGCTCACCGTCGCCAGTTCCTAAAGCGTCGGATGCATTACCGCTTCCTCTTTACCTAACAAATGGCATTTTCTTCACTTTGTTCTTCTCTGTTGCCTACTACCTTCTTCACCGTTGGCGTGACAAGATCCGGTCGTCTACGCCGCTCCATGTCGTGACGCTCTCGGAGCTGGCCGCCATCGTCTCCCTCATTGCCTCGTTCATCTACCTTCTAGGGTTCTTTGGCATCGATTTCGTGCAATCCTTTATCACCACCGCACGTGGCGAAGAAGACAGTTTT…	1740	MDLRRRLPPRPPSTTFLNQQKAVTDGEDRSPSSTKAGVIDRSPSPVPKASDALPLPLYLTNGIFFTLFFSVAYYLLHRWRDKIRSSTPLHVVTLSELAAIVSLIASFIYLLGFFGIDFVQSFITTARGEEDSFVLEGEVEHHSEPKPRIMDPLPSLALASEEDEEIVKSVVCGSVSSYSLESQLGDCLRAASIRRQALERTTGRSLLGLPLEGLDYDSILGQCCEMPVGYVQIPVGIAGPLLLNGCEYMVPMATTEGCLVASTNRGCKAIFASGGATAILLKDGMTRAPVVRFATAERASQLKFFLEDAINFDTLSVVFNKSSRFGRLQNIQCSIAGKNLYIRFTCSTGDAMGMNMVSKGVQNVLDFLQNDFPDMDVIGISGNFCSDKKPAAVNWIEGR…	579
	LsHMGR8	XP_023730718.1	ATGCCACGTGTAGTACAAAAGCGAGTGAAAGCGACAGCTGCATCCAATGTCAAATATATCATTCGCTTTACATCCCCACGTCACCGCATCCAATTCACATGTATAAATTCCCCCTCGAAACCACCGATCATACGCCGCCTTCTCCCAACCGCCACCACTACCATTACCATTTCCATGGATCTCCGCCGTGGACTTCCTCCAAAACCTCCCTCCACCACTCCCCTAATCCGCCACCGGAAGACTACTTCTAACAATAAGAATAACAACCGATCATCTTCCTCCACCGGCACCGTCGTCGATCATCGCTCACCTTCCCCTATCCCTAAAGCATCCGATGCATTGCCCCTTCCTCTATACCTAACAAACGGTATTTTCTTCACTCTCTTCTTCTGCGTCGCC…	1920	MPRVVQKRVKATAASNVKYIIRFTSPRHRIQFTCINSPSKPPIIRRLLPTATTTITISMDLRRGLPPKPPSTTPLIRHRKTTSNNKNNNRSSSSTGTVVDHRSPSPIPKASDALPLPLYLTNGIFFTLFFCVAYFLLHRWREKIRSSTPLHVVTLSELAAIVSLIASFIYLLGFFGIDFVQSFIGTSRVDEDNFTLEDDVEHHSKPKPRIMDPLPTAATLTSKKDEDIVKSVVSGSIPSYSLESKLGDCRRAASIRREALERKTGRPLLGLPLEGFDYNSILGQCCEMPIGYVQVPVGIAGPLLLNGGEYMVPMATTEGCLVASTNRGCKAIFASGGATAILLKDGMTRAPVVRFGSAARASHLKFFLEDALNFDALSIVFNKSSRFARLQSIQCSIAG…	639
Arabidopsis thaliana	AtHMGR1	AEE35849.1	ATGAAGAAAAAGCAAGCTGGTCCCCAACAGACATGCGAGTTCGTCTCCTATAAAACTTTGTTAATCTCTCCTTCACACTTATCACGCCACCTCACCACCTCTCTCCTCTCTCCTCTCTCTCCCCCCTGGAGAGATTATTCATTCCCTCCAATGGATCTCCGTCGGAGGCCTCCTAAACCACCGGTTACCAACAACAACAACTCCAACGGATCTTTCCGTTCTTATCAGCCTCGCACTTCCGATGACGATCATCGTCGCCGGGCTACAACAATTGCTCCTCCACCGAAAGCATCCGACGCGCTTCCTCTTCCGTTATATCTCACAAACGCCGTTTTCTTCACGCTCTTCTTCTCCGTCGCGTATTACCTCCTCCACCGGTGGCGTGACAAGATCCGTTAC…	1929	MKKKQAGPQQTCEFVSYKTLLISPSHLSRHLTTSLLSPLSPPWRDYSFPPMDLRRRPPKPPVTNNNNSNGSFRSYQPRTSDDDHRRRATTIAPPPKASDALPLPLYLTNAVFFTLFFSVAYYLLHRWRDKIRYNTPLHVVTITELGAIIALIASFIYLLGFFGIDFVQSFISRASGDAWDLADTIDDDDHRLVTCSPPTPIVSVAKLPNPEPIVTESLPEEDEEIVKSVIDGVIPSYSLESRLGDCKRAASIRREALQRVTGRSIEGLPLDGFDYESILGQCCEMPVGYIQIPVGIAGPLLLDGYEYSVPMATTEGCLVASTNRGCKAMFISGGATSTVLKDGMTRAPVVRFASARRASELKFFLENPENFDTLAVVFNRSSRFARLQSVKCTIAGKNA…	642
	AtHMGR2	AEC06618.1	ATGGAGGATCTCCGTCGTAGATTTCCGACTAAAAAGAACGGAGAAGAAATCTCTAATGTCGCCGTCGATCCTCCTCTTCGTAAAGCCTCTGACGCGCTTCCTCTTCCGTTATACCTAACCAACACTTTTTTCCTCTCGCTCTTCTTCGCTACTGTTTATTTTCTTCTTAGCCGATGGCGTGAGAAGATCCGTAACTCGACGCCTCTTCACGTCGTTGACTTATCTGAGATCTGTGCTCTAATCGGTTTCGTTGCTTCGTTTATCTACCTCCTTGGTTTCTGTGGTATTGATCTCATTTTCCGATCTTCTTCCGATGATGATGTTTGGGTTAACGATGGGATGATTCCATGTAATCAATCCCTAGATTGTCGTGAGGTTCTTCCGATTAAACCTAATTCC…	1689	MEDLRRRFPTKKNGEEISNVAVDPPLRKASDALPLPLYLTNTFFLSLFFATVYFLLSRWREKIRNSTPLHVVDLSEICALIGFVASFIYLLGFCGIDLIFRSSSDDDVWVNDGMIPCNQSLDCREVLPIKPNSVDPPRESELDSVEDEEIVKLVIDGTIPSYSLETKLGDCKRAAAIRREAVQRITGKSLTGLPLEGFDYNSILGQCCEMPVGYVQIPVGIAGPLLLDGVEYSVPMATTEGCLVASTNRGFKAIHLSGGAFSVLVKDAMTRAPVVRFPSARRAALVMFYLQDPSNFERLSLIFNKSSRFARLQSITCTIAGRNLYPRFACSTGDAMGMNMVSKGVQNVLDFVKSEFPDMDVIGISGNYCSDKKASAVNWIEGRGKHVVCEAFIKAEIVE…	562
Nicotiana tabacum	NtHMGR1	0000235g0130.1	ATGGACGTTCGCCGGAGATCTGAGAAGCCTGCATATCCAACCAAAGAATTTGCCGCCGGCGAAAAACCTCTCAAACCCCACAAACAACAACAAGAACAGGACAACTCCCTTCTTATTGCCTCCGATGCCCTCCCACTCCCTTTTCGTTGTGGACCTGCCACTACTCTTGGCTGCACTGCTGTTCCACCACCACCTGCTCGACAAGTTGTCCCAATGGTACCACCGCAACCCGCCAAGGTCGCAGCTATGTCTGAAAAACCTGCGCCGTTGGTTACACCAGCAGCCTCTGAGGAAGACGAGGAGATCATAAAATCCGTGGTGCAAGGGAAAATGCCGTCCTACTCTTTGGAATCGAAACTCGGTGATTGTCAGAGAGCTGCTTCTATTCGTAAAGAGGCA…	1818	MDVRRRSEKPAYPTKEFAAGEKPLKPHKQQQEQDNSLLIASDALPLPFRCGPATTLGCTAVPPPPARQVVPMVPPQPAKVAAMSEKPAPLVTPAASEEDEEIIKSVVQGKMPSYSLESKLGDCQRAASIRKEALQRITGKSLEGLPLEGFDYESILGQCCEMPIGYVQIPVGIAGPLLLDGREYSVPMATTEGCLVASTNRGCKAIYASGGATSVLLRDGMTRAPCVRFGTAKRAAELKFFVEDPVKFETLAAVFNQSSRFARLQRIQCAIAGKNLYMRFVCSTGDAMGMNMVSKGVQNVLDYLQNEYPDMDVIGISGNFCSDKKPAAVNWIEGRGKSVVCEAIITEEVVKKVLKTEVAALVELNMLKNLTGSAMAGALGGFNAHASNIVSAVFIATGQ…	513
	NtHMGR2	0004529g0010.1	AAAGGAGGGGGAAGCACCCGGTACGTGTGGCCCAAAAGTCCAGCGCGGCAACCGGTTTTCTCTATAAATACATTTCCTACTTCTTCGCTTTTCCTCACATTCATTCCTCCATCACTCAAACAATACTTCTCAAATCACACACAACAATCCCACAGTTCCCCTCTTCCTCTTTTCTCTCCCTTCACTTCCCGGCCGGCGGCAATCTTACCGGTGAAAATGGACGTTCGCCGGAGATCTGAGAAGCCTGCATATCCAACCAAAGAATTTGCCGCCGGCGAAAAACCTCTCAAACCCCACAAACAACAACAAGAACAGGACAACTCCCTTCTCATTGCCTCCGATGCCCTCCCACTCCCTTTGTACCTCACAAATGGGTTGTTTTTCACCATGTTTTTCTCC…	2316	KGGGSTRYVWPKSPARQPVFSINTFPTSSLFLTFIPPSLKQYFSNHTQQSHSSPLPLFSPFTSRPAAILPVKMDVRRRSEKPAYPTKEFAAGEKPLKPHKQQQEQDNSLLIASDALPLPLYLTNGLFFTMFFSVMYYLLSRWREKIRNSTPLHVVTFSELVAIASLIASVIYLLGFFGIGFVQSFVSRDNNDECWDVEDENDEQFLLEEDSRRGPATTLGCTAVPPPPALQIVPMVPPQPSKVAAMSEKPAPLVTPAASEEDEEIIKSVVQGKMPSYSLESKLGDCKRAASIRKEALQRITGKSLEGLPLEGFDYESILGQCCEMPIGYVQIPVGIAGPLLLDGREYSVPMATTEGCLVASTNRGCKAIYASGGATSVLLRDGMTRAPCVRFGTAKRAA…	676
	NtHMGR3	0004448g0010.1	ATGGTTCCACAGCAACCTGCTAAGGTAGCTTTATCCGTTGCGGAGAAGCCTGCACCTATAATTACACCAGCAGTATCAGAGAATGACGAGGAGATTATACAATCTGTGGTTCAGGGGAAAACACCGTCTTATTCTTTGGAATCGAAGCTTGGTGATTGCAAACGGGCAGCTTCTGTTCGTAGAGAGGCGTTGCAGAGGATTACAGGGAAGTCATTGGAAGGGCTACCGTTGGAGGGATTTGATTATGAATCTATCCTTGGGCAGTGCTGTGAGATGCCTGTAGGATACGTACAGATACCCGTGGGAATTGCGGGGCCATTGTTGCTTGATGGGAGAGAGTATTCGGTGCCAATGGCGACGACGGAAGGATGTTTAGTGGCTAGCACCAACAGGGGTTGT…	1332	MVPQQPAKVALSVAEKPAPIITPAVSENDEEIIQSVVQGKTPSYSLESKLGDCKRAASVRREALQRITGKSLEGLPLEGFDYESILGQCCEMPVGYVQIPVGIAGPLLLDGREYSVPMATTEGCLVASTNRGCKAIFASGGATSVLLRDGMTRAPVVRFATAKRAADLKFFVEDPLNFETLSLVFNKSSRFARLQSIQCAIAGKNLYMRFSCSTGDAMGMNMVSKGVQNVLDYLQNEYPDMDVIGISGNFCSDKKPAAVNWIEGRGKSVVCEAIINEEVVKKVLKTEVASLVELNVLKNLTGSAMAGALGGFNAHASNIVSAVYLATGQDPAQNVESSHCITMMEAVNDGKDLHISVTMPSIEVGTVGGGTQLASQSACLNLLGVKGANREAAGSNARL…	443
	NtHMGR4	0000855g0140.1	ATGGACGTTCGCCGGCGACCTGTCAAACCCTTTTACCCTTCCAAAGATGACGTTTCCGCCGGCGAATCTCTCAAACCCCACAAACAAACCCAACAAGTTTCCTCTCCCAAAGCATCTGATGCCCTTCCACTCCCATTGTATCTCACCAATGGTTTATTTTTCACCATGTTTTTCTCTGTCATGTATTTCCTTCTCGTCAGGTGGCGTGAGAAGATCCGTAATTCGACGCCTCTCCATATGGTTACCCTTTCTGAATTGGTCGCTATGGTTTCATTGATCGCTTCCGTTATATATCTGTTGGGCTTTTTTGGCATCGGATTTGTTCAGTCTTTTGTCTCAAGGTCCAACAGTGATTCCTGGGATGTTGAAGATGAGAATACTGAGCAGTTTATTATTGAG…	1815	MDVRRRPVKPFYPSKDDVSAGESLKPHKQTQQVSSPKASDALPLPLYLTNGLFFTMFFSVMYFLLVRWREKIRNSTPLHMVTLSELVAMVSLIASVIYLLGFFGIGFVQSFVSRSNSDSWDVEDENTEQFIIEEDSRRGPCAAATTLGCAVPPPSARQIVPMVPQQPAKVALAVAEKPAPIITPAVSEDDEEIIQSVVQGKTPSYSLESKLADCKRAASVRREALQRITGKSLEGLPLEGFDYESILGQCCEMPVGYVQIPVGIAGPLLLDGREYSVPMATTEGCLVASTNRGCKAIFASGGAISVLLRDGMTRAPVVRFATAKRAAELKFFVEDPLNFETLSLVFNKSSRFARLQSIQCAIAGKNLYMRFSCSTGDAMGMNMVSKGVQNVLDYLQNEY…	604
	NtHMGR5	0007096g0050.1	ATGGATGTCCGTCGGAGACCTCCCAAGCCTTCTCACCGGAATCACCATCTTCAACACCACCCTCAAAGAGCTTCCTCCGCCGCTCTCCGTCGTTCTCCTTCCCCTGCCCCTAAAGCTTCCGATGCCCTTCCTCTCCCTTTATACCTAACCAACGGCATTTTCTTCACCCTCTTTTTTTCTGTTGCTTATTACCTTCTACATCGATGGCGTGACAAGATCCGTAACTCCACCCCTCTCCACGTTGTTACTCTCTCCGAACTCGCCGCCATTCTCTCTCTCATTGCCTCTTTCATTTACCTCCTTGGATTCTTCGGCATTGATTTTGTTCAGTCATTTATTGCACGTGCCTCTCACGACGCTTGGGATATTGAAGACGAAGAGGAAAACAGTCGCTTCCTT…	2302	MDVRRRPPKPSHRNHHLQHHPQRASSAALRRSPSPAPKASDALPLPLYLTNGIFFTLFFSVAYYLLHRWRDKIRNSTPLHVVTLSELAAILSLIASFIYLLGFFGIDFVQSFIARASHDAWDIEDEEENSRFLLDEDRRPRRRPVPCPAALDNSSISAPVSNFMDPPVSLPSQDDEDLVKSVVSGDIPSYSLESRLGDCYRAASVRREAVQRITGRSLTGLPLDGFDYQSILGQCCEMPIGYVQIPVGIAGPLLLNGCEYSVPMATTEGCLVASTNRGCKAIYASGGATSILFRDGMTRAPVVKFPTASRASELFFFLEDPANFDTLAMVFNKSSRFARLQKIQCSLAGRNLYIRFSCGTGDAMGMNMVSKGVQNVLEFLQDEFPDMDVVGISGNFCSD…	589
Oryza sativa	OsHMGR1	XP_015612324.1	ATGGCTGTGGAGGGCCGCCGCCGCGTGCCGCTGCCGCTGCCGCCGCCGACGAGGCGGGGGAAGCAGCAGCAGCAGCAGGGGGGGGAGAGGGCGAGGAGGGTGCAGGCCGGGGACGCGCTCCCGCTGCCGATCCGGCACACGAACCTCATCTTCTCGGCGCTGTTCGCGGCGTCGCTGGCCTACCTGATGCGGCGGTGGCGGGAGAAGATCCGCACGTCGACGCCGCTCCACGTGGTGGGGCTCGCCGAGATCCTCGCCATCTGCGGCCTCGTCGCCTCGCTCATCTACCTCCTCAGCTTCTTCGGCATCGCGTTCGTGCAGTCCGTCGTCTCCAACAGCGACGATGAGGAGGAGGAGGAGGACTTCCTGATCGACTCCCGCGCCGCGGGCCCCGTCGCC…	1731	MAVEGRRRVPLPLPPPTRRGKQQQQQGGERARRVQAGDALPLPIRHTNLIFSALFAASLAYLMRRWREKIRTSTPLHVVGLAEILAICGLVASLIYLLSFFGIAFVQSVVSNSDDEEEEEDFLIDSRAAGPVAAQATPPPAPAPFSLLGSACAAPKKMPEEDEEIVAEVVAGKIPSYVLETRLGDCRRAAGIRREALRRTTGREIRGLPLDGFDYASILGQCCELPVGYVQLPVGVAGPLVLDGERFYVPMATTEGCLVASTNRGCKAIAESGGATSVVLQDGMTRAPVARFPSARRAAELKGFLENPANFDTLAMVFNRSSRFARLQRVKCAVAGRNLYMRFSCSTGDAMGMNMVSKGVQNVLDYLQDDFPDMDVISISGNFCSDKKSAAVNWIEGRG…	576
	OsHMGR2	XP_015648250.1	ATGGAGGTGCGCCGCAGGGCGCCGCTGCCGCCGCCGCCCGGGAGGGTGCAGGCGGGCGACGCGCTGCCGCTGCCGATCCGGCACACGAACCTGATATTCTCGGCGCTGTTCGCGGCGTCGCTGGCGTACCTGATGCGGCGGTGGCGGGAGAAGATCCGGTCGTCGACGCCGCTCCACGTGGTGGGGCTCGCCGAGATGCTCGCCATCTTCGGCCTCGTCGCCTCGCTCATCTACCTCCTCAGCTTCTTCGGCATCGCCTTCGTGCAGTCCATCGTCTCCTCCAGCGACGACGAGGAGGAGGACTTCCTTGTCGGGCCCGCCCGTGGCTCCTCCGCGGCGGCGGCCGTCGCGCCGCCGCCGCCGCCTTCTTCTCCGGCGCAGTGCTCGCTGCTGGGTAGC…	1686	MEVRRRAPLPPPPGRVQAGDALPLPIRHTNLIFSALFAASLAYLMRRWREKIRSSTPLHVVGLAEMLAIFGLVASLIYLLSFFGIAFVQSIVSSSDDEEEDFLVGPARGSSAAAAVAPPPPPSSPAQCSLLGSPHDDAARERMPEEDEEIVSSVVAGKVPSYVLETKLGDCRRAAGIRREAVRRITGRQIEGLPLDGFDYASILGQCCELPVGYVQLPVGIAGPLLLDGQRFYVPMATTEGCLVASTNRGCKAIAESGGAVSVVLRDGMTRAPVARLPTARRAAELKAFLEDSVNFNTLSMVFNRSSRFARLQGVQCAMAGRNLYMRFSCCTGDAMGMNMVSKGVQNVLDYLQDDFPDMDVISISGNFCSDKKPAAVNWIEGRGKSVVCEAVIKEDVVK…	561
	OsHMGR3	XP_015623837.1	ATGGACGTGCGCCGGGGCGGGGGCGGAGGGCGCATCGTCGGGGCGGCGCGGAGGGCGCTCACCTGGGGGGCGCTGCCCCTCCCGATGCGGATCACCAACGGCCTGGCCATGGTCTCCCTCGTGCTCTCCTCCTGCGACCTGCTCCGCCTCTGCAGCGACAGGGAGCGGCCCCTCGGCGGCCGGGAGTTCGCCACCGTCGTCTACCTCGTCAGCCTCTTCGCCCACCCTGACGCCCCCGCCACCACCACCGGCGACGACGACGACGGCCAGGGGGGCTCCCGCCGCGCGCGCCCCGCCGCCGCGGAGCCCGCGCCAATGCATGGGCATGGTGGCGGGATGATGGAGGCCGACGACGAGGAGATCGTCGCCGCGGTGGCGTCCGGCGCGCTGCCGTCGCAC…	1599	MDVRRGGGGGRIVGAARRALTWGALPLPMRITNGLAMVSLVLSSCDLLRLCSDRERPLGGREFATVVYLVSLFAHPDAPATTTGDDDDGQGGSRRARPAAAEPAPMHGHGGGMMEADDEEIVAAVASGALPSHRLESRLGDCRRAARLRREALRRVTGRGVEGLPFDGMDYQAILGQCCEMPVGYVQLPVGVAGPLLLDGREYHVPMATTEGCLVASVNRGCRAISASGGAFSVLLRDAMSRAPAVKLPSAMRAAELKAFAEAPANFELLAAVFNRSSRFGRLQDIRCALAGRNLYMRFSCITGDAMGMNMVSKGVENVLGYLQNVFPDMDVISVSGNYCSDKKPTAVNWIEGRGKSVVCEAIIKGDVVQKVLKTTVEKLVELNIIKNLAGSAVAGALG…	532
Helianthus annuus	HaHMGR1	KAF5756244.1	ATGGATGTCCGTCGACAATCTTCGCATCCCACTTCTCATAAGCAGCAGATGTTTAAACCTAACAACAAAAAGATGGTGGATGTCTCAAAAGCTTCTGAACCTCTACCAACTTCCATGGCGATTTCGAATGGTATTTTCTTTACTGTCTTCTTTTCGGTTACATACTTTCTTCTTATCCGATGGCGTGAAAAGATTCGTGATTCCACTCCCCTTCATGTGGTCACCATGTCGGAAATGGCTGCGATTATCTTGTTTGTGGCATCGGTTATCTACCTACTCGGCTTCTTCGGGATGAGTTTTGTTCAAAATGATGACGAAGAAGAAGAAGAAGAAGAAGAAGAGGACACCGCAGCTCTGGATTGTGAACCAGAAGTGGCTACAAAACACAAGGATTTGGTG…	1680	MDVRRQSSHPTSHKQQMFKPNNKKMVDVSKASEPLPTSMAISNGIFFTVFFSVTYFLLIRWREKIRDSTPLHVVTMSEMAAIILFVASVIYLLGFFGMSFVQNDDEEEEEEEEEDTAALDCEPEVATKHKDLVKLQQETATVTEDDEALIQAVVAAKIPSYSLESKLGDCKRAAFIRRVALERITGKSLDGLPLEGFDYESILGQCCEMPVGYVQIPVGIAGPMLLDGKEFSVPMATTEGCLVASTNRGCKAIYVSGGATSVLLKDGMTRAPVVRFGTAKRAAELKLFLEEPLNFDTLASVFNKSSRFGRLQRIQCAIAGKNLYIRFTCSTGDAMGMNMVSKGVQNVLDYLQLDFPDMDVLGISGNYCSDKKPAAVNWIEGRGKSVVCEAIIKEEVVKK…	559
	HaHMGR2	KAF5762525.1	ATGGACGTTCGCCGGCGACCGGTCAAGAACCAATCCCATCAGCGGCCGGTAAAACAACCAACCGCCGGCGAACTTCTAAAAGCCTACAACCAACCAAAACCCTCCGACGCCCTCCCTCTCCCACTTTACCTAACCAACGGCCTCTTCTTCACCATCTTCTTCTCCGTCATGTACTTCCTCCTCCATCGATGGCGCGAGAAGATCCGCAACTCCGTCCCTCTCCACGTCCTCACCTTCTCGGAGCTCGCCGCCGTAGCGTCCCTCATCGCCTCCGTCGTCTATCTCGTCGGCTTCTTTGGCATCGAATTTGTCCAATCTATCTTCAGACCATCTCCCGACTCATGGGAGATAGAAGATGATAGTTTGGATCAAATCATGTTGGCCGAAGATAAGCCAACT…	1788	MDVRRRPVKNQSHQRPVKQPTAGELLKAYNQPKPSDALPLPLYLTNGLFFTIFFSVMYFLLHRWREKIRNSVPLHVLTFSELAAVASLIASVVYLVGFFGIEFVQSIFRPSPDSWEIEDDSLDQIMLAEDKPTKQCGELLIPRIVAATTEVAEMTKENNKEKIKPPPVTDHSSSWSVEDEEIVKLVVDGSLPSYSLESKLGDCKRAAKIRREALQRITGKSLSGLPLEGFDYESILGQCCEMPVGYVQIPVGIAGPLLLNGAEFSVPMATTEGCLVASTNRGCKAIYVSGGATCILMKDGMTRAPVVRFSSVKRAAELKQFLEDPMNFETLALVFNKSSRFGRLQSVKCAIAGKNLYIRFCCATGDAMGMNMVSKGVQNVLDFLHDDFPDMDVMGISGN…	595
	HaHMGR3	KAF5765251.1	ATGGACGTTCGCCCGCACCCGGTCAAGAACCAACCGCGCCACCGATCGGCAAAACCCGCCACTTCCGGCGAACTTCTAAAACCACACAACCAACCAAAAGCCTCAGACGCACTCCCACTCCCACTTTACTTCACCAGCGGCCTCTTCTTCACCATGTTCTTCTCCGTCATGTACTTCCTCCTCCAGCGGTGGCGCGACAAGATCCGAAACTCCGTCCCACTCCACGTCGTCACCTTATCGGAGCTTGCGGCAATCCTCTCCCTCATCGCCTCCGTTATTTACCTCGTCGGGTTCTTCGGTATCGACTTCGTCCAATCCATCATCCGCCCTTCCCCCGATTCCTGGGAAATCGAAGACGAAGATAAGTCTGCCCCATGCGGGCAGACACTAATTATGCCG…	1794	MDVRPHPVKNQPRHRSAKPATSGELLKPHNQPKASDALPLPLYFTSGLFFTMFFSVMYFLLQRWRDKIRNSVPLHVVTLSELAAILSLIASVIYLVGFFGIDFVQSIIRPSPDSWEIEDEDKSAPCGQTLIMPTVVSENKKPPTEHNYDEILKNMGPGSISNLSKQKNKNPPTSSDHMLDDDDEIVKMVVQGTFPSYALETKLSDCNRSAAIRREAVQRITGKSLSGLPLDGFDYESILGKCCEMPVGYVQIPVGIAGPLLLNGDEFFVPMATTEGCLVASTNRGCKAVYVSGGATCVVVKDGMTRAPVVRFGSAKRAAELKMFLEDPLNFETLAVVFNKSSRFGRLQSVRCAIAGKNLYVRFCCATGDAMGMNMVSKGVQNVLDFLQTDFPDMDVMGI…	597
	HaHMGR4	KAF5759984.1	ATGGATCTCCATCGTAAACCTCCACGTCCTCCTTCCACCACCGCATTCAACAACCACAAATCCGACACAACCGGTAACAAATCCACCGTTGACCGGTCAACGTCACCGGTTCCAAAAGCTTCCGATGCGTTACCGCTTCCGTTATACCTAACCAACGGCATTTTCTTCACGCTGTTCTTCTCCGTCGCGTACTACCTCCTCCACCGGTGGCGCGATAAGATCCGCTCATCTACGCCGCTTCACGTCGTCACGTTGTCCGAACTCGCCGCAATCGTCTCTCTCATTGCGTCGTTCATCTATCTCCTAGGGTTTTTCGGCATCGATTTCGTTCAATCGTTCATCACCACCGCACGCGACGGTTACGACAACGAAAACGAAGTAGATCTAGTAGAAGACGAT…	1719	MDLHRKPPRPPSTTAFNNHKSDTTGNKSTVDRSTSPVPKASDALPLPLYLTNGIFFTLFFSVAYYLLHRWRDKIRSSTPLHVVTLSELAAIVSLIASFIYLLGFFGIDFVQSFITTARDGYDNENEVDLVEDDSETSKPKPKVTGIDLVPSIALISEEDEQIVRAVVCGSVPSYSLESKLDDCFRAAAIRRQAVERITGRSLLGLPLEGFDYKSILGQCCEMPIGYVQLPVGIAGPLLLNGCEYMVPMATTEGCLVASANRGCKAVYASGGATAILLKDGMTRAPVVRFATAERASQLKFFLEDAVNFDTLSVVFNKSSRFARLQSIQCNIAGKNLYIRFTCSTGDAMGMNMISKGVQNVLDFLQNDFPDMDVIGISGNFCSDKKPAAVNWIEGRGKSV…	572
	HaHMGR5	KAF5794409.1	ATGAATCTCCGCCGTGCACTTCCTCCTAAACCTCCTCTATTCCGCCACCGTAACACTAACAACAACAACAACAACAACAAAAATAACCATCACAATAACAATCAATCATCATCTTCTTCTTCTTCTTCCGGCACCGTAACCGTCGTTAATAACCGTTCACCGTCACCAATCCCTAAAGCATCCGACGCATTGCCGCTTCCTCTATACCTAACAAACGGAATATTCCTCACTCTCTTCTTCTCCGTCGCCTATTTCCTCCTCCACCGTTGGCGCCAAAAAATCCGATCATCTACACCTCTTCACGCCGTCACCGTTTCCGAACTCGCCGCCATTGTTTCTCTCATCGCCTCCTTCATCTACCTCCTAGGCTTTTTCGGCATCGATTTCGTCCAACACGAC…	1773	MNLRRALPPKPPLFRHRNTNNNNNNNKNNHHNNNQSSSSSSSSGTVTVVNNRSPSPIPKASDALPLPLYLTNGIFLTLFFSVAYFLLHRWRQKIRSSTPLHAVTVSELAAIVSLIASFIYLLGFFGIDFVQHDVVSKPKPKVMDSKPNSSPKSDTLDLTHNLDDEEIVKSVVSGTIPSYSLESRLGDCRRAAAIRREAVERRTGRSVKGLPLEGFNYESILGQCCEMPIGYVQIPVGVAGPLLLNGGEYMVPMATTEGCLVASTNRGCKAVYSSGGATAVLLKDGMTRAPVVRFGTAARAASLKFFLEDRINFETLSIVFNKSSRFARLQSIQCSIAGRNLYIRFTCSTGDAMGMNMVSKGVQNVLDFLHIDFPDMDVIGISGNYCSDKKPSAVNWIEG…	590
	HaHMGR6	KAF5756242.1	ATGATTAGTTGCCTAGTAAACCATCTTCATTTCCCCTATCATAAGCCCCACCGGGCTACTGCTGCTGCGAAGACGGTGGTTGATGCCCAAAACGGCGTCTTTTTCACTGTCTTCTTCACGATCGCGTATTACCTCATTACCCGCTGGCGTCAGAAGATCAGGAACTCCACCCCAATCCATGTTCTCACCATGCTTGAAATGGCTGCTATTATCACCTTCGTCGCATGCTGTATCTACCTTCTGGTGTACCTTGGCACCCATTTCTTGGATGATGAGGAGGAAGAAACATCAAATTGTGATGCTAAATCCAGTCTAGTGTTTAAACAAGTCGTAAACCAAGAAGAAACGGTGACCAAAGAGGATGAGGCGCTGATTCAAGCGGTGGTTGCTGGCAAAATT…	1554	MISCLVNHLHFPYHKPHRATAAAKTVVDAQNGVFFTVFFTIAYYLITRWRQKIRNSTPIHVLTMLEMAAIITFVACCIYLLVYLGTHFLDDEEEETSNCDAKSSLVFKQVVNQEETVTKEDEALIQAVVAGKIPSYSLETKLGDCKHAAFIRRVALERITRKSLDGLPLEGFDYESILGQCCEMPVGYVLIPVGIAGPMLLDGKELYVPMATTEGCLVASTNRGCKAIYVSGGATSVLLKDGMTRAPVVRFGTAKRAAELKFFLEDPLNFDTLSSVFNKSSRFGRLQTIRCAIAGKNLYIRFTCSTGDAMGMNMVSKGVQNVLDYLQAYFPDMDVIGISGNYCSDKKAAAVNWIEGRGKSVVCEAILKEQVVKNVLKTTVASLVELNMLKNLTGSAMAG…	517
Zea mays	ZmHMGR1	Zm00001d006040_P001	ATGGATATGGATGTCCGCCGCAGGGTTCCACCGCCGCACGGGAGCGTCCCTAGGCGCCAGCAGGCGACCGGGGCCGAGGGGGAGCGGGTGCGTGTGCAGGCGGGTGATGCGCTACCGCTGCCGATCCGGCACACGAACCTCATCTTCTCGGCGCTGTTCGCCGCGTCGCTGGTGTACCTGATGCGTCGGTGGCGGGGGAAGATCCGCGCCTCCACGCCGCTCCACGTGGTCTCCCCCGCCGAGATCTTCGCCATCTGCGGCCTCGTCGCGTCGCTCATCTACCTCCTCAGCTTCTTCGGGATCGCCTTCGTGCAGTCCGTCGTCTCCAGCAGCGACGACGACGAGGACTTCATCGTCGACTCCCGCCACGCGCGGGCGCGGGCGCCGCCGACGCCTGCG…	1722	MDMDVRRRVPPPHGSVPRRQQATGAEGERVRVQAGDALPLPIRHTNLIFSALFAASLVYLMRRWRGKIRASTPLHVVSPAEIFAICGLVASLIYLLSFFGIAFVQSVVSSSDDDEDFIVDSRHARARAPPTPAQTPCALLGSPAAATEKMPEEDEEIVAAVVAGKIPSYVLESRLGDCRRAAGIRREALRRITGRDMDGLPLDGFDYASILGQCCELPVGYVQLPVGVAGPLLLDGRRLYVPMATTEGCLVASTNRGCKAIAESGGASSVVFRDGMTRAPVVRFPSARRAAELKAFLEDPANFDTLAVVFNRSSRFGRLQGVKCAIAGRNLYMRFSCSTGDAMGMNMVSKGVQNVLDYLQADFPDMDVISISGNFCSDKKSAAVNWIDGRGKSVVCEAV…	573
	ZmHMGR2	Zm00001d017826_P001	ATGGACGTGCGCCGGCTCGGAGGCCGCATCGCGGCGGCGCTGAGGGCGCTCGGCGCGGGGGGCTCGCTGTCGCTGCCCATCCCGGCGTGGATCACAAACGCCCTTGCGATGATCTCGCTCGTGCTCTCCTCCTGCGACCTGCTCCGCCTCTGCAGCGACAGGGACCGCCGGCTCCGGTTCTCGCTCGGCGGCCGCGAGTTCGTCACCGTGGTCTGCCAGCTGGCCTCCATCGTGTACCTCTTCAGCCTTTGCGGCACCGGCATCCCGTCTGCGGACCCCGAGACCCCCGCCCGCCGCGACCAGGGCGCCGGCTCCCCCGACCAAACGCGCGCCGCCGACGCGCCGGAGACATTGCATGGCGGGGACGAGGAGATCGTTGCCGCCGTGGTGTCCGGGGCG…	1611	MDVRRLGGRIAAALRALGAGGSLSLPIPAWITNALAMISLVLSSCDLLRLCSDRDRRLRFSLGGREFVTVVCQLASIVYLFSLCGTGIPSADPETPARRDQGAGSPDQTRAADAPETLHGGDEEIVAAVVSGALPSHHLESRLGDCRRAASLRREALRRMTGRGVDGLPLDGMDYQAILGQCCEMPIGYVQLPVGVAGPLLLDGKQYHVPMATTEGCLVASVNRGCRAIAASGGAVSVLLRDAMSRAPVVKLPSIKRAAELKAFVETITNFEILSAVFNRSSRFGKLQGIQCALAGRNLYMRFTCSTGDAMGMNMVSKGVEDVLGYLQNDFPDMDLISLSGNYCSDKKAAAVNWIEGRGKSVVCEATVKGGVVQSVLKTSVQKLIELNIVKNLAGSAVA…	536
	ZmHMGR3	Zm00001d020963_P001	ATGGCTATGGAGGTCCGCCGCAGGGTTCCGCCGCCGCACGGGAGCGCCCCACGGCGCCAGCAGGCGACCGGCGGCGAGGGGCAGCGGGTGCGTGTGCAGGCGGGGGACGCGCTGCCGCTGCCGATCCGGCACACGAACCTCATCTTCTCGGCGCTGTTCGCCGCGTCGCTGGTGTACCTGATGCGGCGGTGGCGGGAGAAGATCCGCTCCTCCACGCCGCTCCACGTGGTCTCCCTCGCCGAGATCTTCGCCATCTGCGGCCTCGTGGCGTCGCTCATCTACCTCCTCAGCTTCTTCGGGATCGCCTTCGTGCAGTCCGTCGTCTCCAACAGCGACGACGAGGAGGACTTCATCATCGACTCCCGCCACGGACAGGCGCGGGCGCCGCCGCCGCCCGCG…	1737	MAMEVRRRVPPPHGSAPRRQQATGGEGQRVRVQAGDALPLPIRHTNLIFSALFAASLVYLMRRWREKIRSSTPLHVVSLAEIFAICGLVASLIYLLSFFGIAFVQSVVSNSDDEEDFIIDSRHGQARAPPPPAPAAPCALLGSPAAAPEKMPEEDEEIVAAVVAGKIPSYVLETRLGDCRRAAGIRREALRRITGREMDGLPLDGFDYASILGQCCELPVGFVQLPVGVAGPLLLDGRRLYVPMATTEGCLVASTNRGCKAIAESGGASSVVLKDGMTRAPAVRFPSARRAAELKAFLEDPANFDTLAMVFNRSSRFGRLQGVKCAIAGRNLYMRFSCSTGDAMGMNMVSKGVQNVLDYLQADFPDMDVISISGNFCSDKKSAAVNWIDGRGKSVVCEA…	578
	ZmHMGR4	Zm00001d051626_P003	ATGGACGTGCGCCGGCTCGGAGGCCGCATCGCGGCGGCGCTGAGGGCGCTCGCCGCGGGGGGCTCGCTGCCCATCCCGGCGTGGATCACCAACGGCCTGGCGATGATCTCGCTCGTGCTCTCCTCCTGCGACCTGCTCCGCCTCTGCAGCGACAGAGACCGACGTCTCCGGTTCCCGCTCGGTGGCCGCGAGTTCGTTACCGTGGTCTGCCAGCTGGCCTCCATCGTGTACCTCTTCAGCCCTTGCGGTACTGGTATCCCATCTGCGAACCCCGAGACCCCCGCCTGCCGCGACCAGGGCGGCTCCGCCGACCAAACGCGCGCCGCCGCCGCCGACGCGCCGGAGGCATTGCATGGCGGGGCGGAGGGCGAGGACGAGGAGATCGTCGCCGCTGTGGTG…	1608	MDVRRLGGRIAAALRALAAGGSLPIPAWITNGLAMISLVLSSCDLLRLCSDRDRRLRFPLGGREFVTVVCQLASIVYLFSPCGTGIPSANPETPACRDQGGSADQTRAAAADAPEALHGGAEGEDEEIVAAVVSGALPSHHLESRLGDCRRAARLRREALRRMTGRGVEGLPLDGMDYQAILGQCCEMPVGYVQMPVGVAGPLLLDGKQYHVPMATTEGCLVASVNRGCRAIAASGGAFSVLLRDAMSRAPVVKLPSIKRAAELKAFVETHTNFETLAAVFNRSSRFGKLQGIHCALAGRNLYMRFTCSTGDAMGMNMVSKGVEDVLGYLQNDFPDMDLISLSGNYCSDKKAAAVNWIEGRGKSVVCEARVKGGVVQSVLKTTVQKLVELNIVKNLAGS…	536

## Sheet: Table S5
Table S5. Information on species related to phylogenetic trees.
Species	Class	Order	Genome download website
Taraxacum kok-saghyz	eudicot	Asteraceae	https://ngdc.cncb.ac.cn/gwh/Assembly/19732/show
Taraxacum mongolicum	eudicot	Asteraceae	https://ngdc.cncb.ac.cn/gwh/Assembly/19733/show
Eucommia ulmoides	eudicot	Euphorbiaceae	https://ngdc.cncb.ac.cn/gwh/Assembly/13/show
Hevea brasiliensis	eudicot	Euphorbiaceae	https://www.ncbi.nlm.nih.gov/datasets/taxonomy/3981/
Lactuca sativa	eudicot	Asteraceae	https://www.ncbi.nlm.nih.gov/datasets/taxonomy/4236/
Arabidopsis thaliana	eudicot	Brassicaceae	https://www.ncbi.nlm.nih.gov/datasets/genome/GCF_000001735.4/
Nicotiana tabacum	eudicot	Solanaceae	https://solgenomics.net/organism/Nicotiana_tabacum/genome
Oryza sativa	monocot	Poaceae	https://www.ncbi.nlm.nih.gov/datasets/taxonomy/39947/
Helianthus annuus	eudicot	Asteraceae	https://www.ncbi.nlm.nih.gov/datasets/taxonomy/4232/
Zea mays	monocot	Poaceae	https://phytozome-next.jgi.doe.gov/info/Zmays_RefGen_V4

## Sheet: Table S6
Table S5. The primer used for experiment of TkHMGRs gene family.
Primer	Sequence(5'-3')
qTkβ-actin-F	GGAAGGATCTTTATGGGAAC
qTkβ-actin-R	CAGACACTATACTTCCTCTCAGG
qTkHMGR1-F	CTCCCACTCCCACTTTACGT
qTkHMGR1-R	GTAGATGAAGGAGGCGACGA
qTkHMGR2-F	CCCCATACGACGAGGAAGAA
qTkHMGR2-R	GGCACGAACACCAATTCTTT
qTkHMGR3-F	CAGACCGTCCGATGTGCGATTG
qTkHMGR3-R	GAGATGCCGATCAGATCCATGTCAG
qTkHMGR4-F	CAGTAACATCGTGTCGGCTG
qTkHMGR4-R	CCTCGATTGAAGGCATGGTG
qTkHMGR5-F	CGCAGCCGTCAACTGGATAGAAG
qTkHMGR5-R	TCAACTCCACCAAAGAAGCGACATC
qTkHMGR6-F	GCTCTCACTGCATCACCATG
qTkHMGR6-R	TTGCTTGCTCCTTTGACACC
sublocTkHMGR1-F	ggagaggacagggtacccggg ATGCCCACAAAGCCTTTGC
sublocTkHMGR1-R	ggtactagtgtcgactctaga ATTAGTGGCTAATTTGGTCATATCTCG
sublocTkHMGR2-F	ggagaggacagggtacccggg ATGGATGTCGGACGACGATC
sublocTkHMGR2-R	ggtactagtgtcgactctaga AGCCTTGGTAACATCTTTGTTGG
sublocTkHMGR3-F	ggagaggacagggtacccgggATGGAAACGATTGTTAGCACCC
sublocTkHMGR3-R	ggtactagtgtcgactctagaTTTAAGGTTTGCAGAAGCATCTTT
sublocTkHMGR4-F	ggagaggacagggtacccggg ATGAGCTTTGTCCAGGCCACA
sublocTkHMGR4-R	ggtactagtgtcgactctagaATGTTTGGCAGAAACATCTTTGTT
sublocTkHMGR5-F	ggagaggacagggtacccggg ATGAGCTTTGTCCAGGCCACA
sublocTkHMGR5-R	ggtactagtgtcgactctagaAGGTTTGGTAGAAGCATCTTTATTGG
sublocTkHMGR6-F	ggagaggacagggtacccggg ATGGACGTTCACCGGCGT
sublocTkHMGR6-R	ggtactagtgtcgactctaga AGAGGAGGCTAACTTGGATATATCTCTG

## Sheet: Table S7
Table S7.Alignment results of HMGRs in TKS identified from the genome data Lin published[38] and our study.
Identification by Lin [38]		Identification by our study		Notes
Gene name	Gene ID	Gene name	Gene ID
TkHMGR1	TkA02G464040	TkHMGR1	TkA02G464040	Identified
TkHMGR2	TkA03G471970			Not identified
TkHMGR3	TkA04G128060			Not identified
TkHMGR4	TkA05G087240	TkHMGR2	TkA05G087240	Identified
TkHMGR5	TkA05G087830	TkHMGR3	TkA05G087830	Identified
TkHMGR6	TkA05G087870	TkHMGR4	TkA05G087870	Identified
TkHMGR7	TkA05G087940	TkHMGR5	TkA05G087940	Identified
TkHMGR8	TkA06G113340	TkHMGR6	TkA06G113340	Identified

## Sheet: Table S8
Table S8. The information of TkA03G471970 and TkA04G128060 in GFF3 annotation file of published genome [38].
Seq_id	Source	Type	Start	End	Score	Strand	Phase	Attributes
GWHBCHF00000004	TKS	gene	117971635	117973799	.	+	.	ID=TkA03G471970;Accession=GWHGBCHF019394;Name=TkA03G471970;pseudo=TRUE;transl_table=1
GWHBCHF00000004	TKS	mRNA	117971635	117973799	.	+	.	ID=TkA03G471970.1;Name=TkA03G471970.1;Parent=TkA03G471970;pseudo=TRUE;transl_table=1
GWHBCHF00000004	TKS	exon	117971635	117972142	.	+	.	ID=TkA03G471970.1:exon_1;Parent=TkA03G471970.1;pseudo=TRUE;transl_table=1
GWHBCHF00000004	TKS	CDS	117971635	117972142	.	+	0	ID=TkA03G471970.1:CDS_1;Parent=TkA03G471970.1;pseudo=TRUE;transl_table=1
GWHBCHF00000004	TKS	exon	117972238	117972778	.	+	.	ID=TkA03G471970.1:exon_2;Parent=TkA03G471970.1;pseudo=TRUE;transl_table=1
GWHBCHF00000004	TKS	CDS	117972238	117972778	.	+	2	ID=TkA03G471970.1:CDS_2;Parent=TkA03G471970.1;pseudo=TRUE;transl_table=1
GWHBCHF00000004	TKS	exon	117972930	117973799	.	+	.	ID=TkA03G471970.1:exon_3;Parent=TkA03G471970.1;pseudo=TRUE;transl_table=1
GWHBCHF00000004	TKS	CDS	117972930	117973680	.	+	1	ID=TkA03G471970.1:CDS_3;Parent=TkA03G471970.1;pseudo=TRUE;transl_table=1
GWHBCHF00000004	TKS	three_prime_UTR	117973681	117973799	.	+	.	ID=TkA03G471970.1:three_prime_UTR_1;Parent=TkA03G471970.1;pseudo=TRUE;transl_table=1
GWHBCHF00000005	TKS	gene	33311312	33313732	.	+	.	ID=TkA04G128060;Accession=GWHGBCHF023511;Name=TkA04G128060;pseudo=TRUE;transl_table=1
GWHBCHF00000005	TKS	mRNA	33311312	33313732	10404	+	.	ID=TkA04G128060.1;Name=TkA04G128060.1;Parent=TkA04G128060;pseudo=TRUE;transl_table=1
GWHBCHF00000005	TKS	exon	33311312	33312420	.	+	.	ID=TkA04G128060.1:exon_1;Parent=TkA04G128060.1;pseudo=TRUE;transl_table=1
GWHBCHF00000005	TKS	CDS	33311312	33312420	.	+	0	ID=TkA04G128060.1:CDS_1;Parent=TkA04G128060.1;pseudo=TRUE;transl_table=1
GWHBCHF00000005	TKS	exon	33312582	33312763	.	+	.	ID=TkA04G128060.1:exon_2;Parent=TkA04G128060.1;pseudo=TRUE;transl_table=1
GWHBCHF00000005	TKS	CDS	33312582	33312763	.	+	1	ID=TkA04G128060.1:CDS_2;Parent=TkA04G128060.1;pseudo=TRUE;transl_table=1
GWHBCHF00000005	TKS	exon	33312852	33313198	.	+	.	ID=TkA04G128060.1:exon_3;Parent=TkA04G128060.1;pseudo=TRUE;transl_table=1
GWHBCHF00000005	TKS	CDS	33312852	33313198	.	+	2	ID=TkA04G128060.1:CDS_3;Parent=TkA04G128060.1;pseudo=TRUE;transl_table=1
GWHBCHF00000005	TKS	exon	33313280	33313732	.	+	.	ID=TkA04G128060.1:exon_4;Parent=TkA04G128060.1;pseudo=TRUE;transl_table=1
GWHBCHF00000005	TKS	CDS	33313280	33313528	.	+	0	ID=TkA04G128060.1:CDS_4;Parent=TkA04G128060.1;pseudo=TRUE;transl_table=1
GWHBCHF00000005	TKS	three_prime_UTR	33313529	33313732	.	+	.	ID=TkA04G128060.1:three_prime_UTR_1;Parent=TkA04G128060.1;pseudo=TRUE;transl_table=1
